# Supplementary material for: Supervised Exercise in Water: Is It a Viable Alternative in Overweight/Obese People with or without Type 2 Diabetes? A Pilot Study
Source: Nutrients. 2022 Nov 23;14(23):4963. doi: 10.3390/nu14234963 (PMC9737856; doi:10.3390/nu14234963)
Supplement: Supplementary file 1 [file nutrients-14-04963-s001.zip]

Archive with 1 entries (1 files):
- nutrients-2056957-SI.pdf
